# Supplementary material for: Primers and copper responsive promoter design and data of real-time RT-PCR assay in filamentous fungus Trichoderma reesei
Source: Data Brief. 2017 Nov 7;16:109–13. doi: 10.1016/j.dib.2017.11.018 (PMC5694953; doi:10.1016/j.dib.2017.11.018)
Supplement: Supplementary file 3 — Supplementary material [file mmc3.xlsx]

## Sheet: Cu promoter
Pcu1	TTAATTAAGTTAACTCTAGAGCGGAATCCTACATTCCCAGATGGCAGAATCTGATAGTGAAGGATTGCCGTCCTCACGAGACGCAGGCCACGGTCGATAAGCCAGAAGATGAGCGATGGTATCATGAAGCATTCAAGTTTGTCCCAATGCCCCCAGCATGCTCCAACATATACCATAGCCAGAGAATAATGCAATTTCCTAAAGGCCTCATATCCAGTAAGCCGAATTCCACACGAAGTGCTCAGGAAAACGAGCAAGGTGAGAACAGCCATAGCAACGATCCCCCATACTAGGTAGGTTTCAGCAACGAGTTGCTGTGCCACAGCCGGTTGGGGCTGATACAATCGCATCTCGGTCACACACCAGCCTATAGTATGAAGGGATCCCTGGGCAAAGATA…
Pcu1a	TTAATTAAGTTAACTCTAGAGCATTACAGACAGAGGCGTGAGTGCATATGCCAGGACCCCGATGCGATCAGACCATGGACCGAGTGTAGTTCGAGTGTTGTAAACGCCGGGTAGATTCTTGACGGGTGTGACCCAGGTTCGATATGCGAGACCGACGAAGGACCAGATGGTGAGGTATCCAATGAGGCTGACTAGAACCACAACTTGTAAGCGAGTCGCGTGGCCAAATACTGAGCGAATGAACTCCGGAAGAAGGTAGCGTTGGACGGCAGCTCTAGCAGTGCGGCCAAGCCGTGCAGATGCCGATTCGTGAATCCTGTATGGTATAGCCAGGTTGTGTGAGGGTAAACTGAGCTTGCGGCGCACCGCCCAAAAGATCAATATACCGCCGATGGTTGC…
Pcu1b	TTAATTAAGTTAACTCTAGAAGGCTGACTAGAACCACAACTTGTAAGCGAGTCGCGTGGCCAAATACTGAGCGAATGAACTCCGGAAGAAGGTAGCGTTGGACGGCAGCTCTAGCAGTGCGGCCAAGCCGTGCAGATGCCGATTCGTGAATCCTGTATGGTATAGCCAGGTTGTGTGAGGGTAAACTGAGCTTGCGGCGCACCGCCCAAAAGATCAATATACCGCCGATGGTTGCCCATAATATGCCAGCATATAGCATGCCCAAGTCATGTGCCGAGTATACTAAATCCAAGTATTCACAGGAGCCCTTGTCGCTGGTGCAAGGCAGCGCACGGTCGGCATAGCCCCAGTGAGGCTCGAGCTGTGTGGCATCACTCATGTTCTGGATGTGCCGAGCAC…
Pcu1c	TTAATTAAGTTAACTCTAGAGCAGCCAGATAAGTTCAATACCCAAGAAATTCTAGGGCTCTAGTTATGTTGTCCACTTGGGAGGCTTGGAGGGATGGTCCCCCCCCCCCCCCTTAAAGTAATTCGCGGCTGTTGTATCGGTGCGCTTTATCCGCCAACGGTTTTGATAGTTGCACTTGTATCTGCTGGAATGCTTCCACAATGCTGTAGTCAGTGATACAAGGTTAATGATGTCGCTTGATGCGGATTCTTGAAGGTGGGGAACTACTGCAGGTGAGGACATATGAGCAAGTTTGCGGGAGATTATGAAGATCGCAGGTTGGCTGACTTGACCACCCTTATCAGGCACATTTGATTCGGCCTATATATGTGTGAGATTTATCTCAGCAATGCTCAGACA…

## Sheet: Expression levels
Expression levels of rfp in the absence and presence of copper.
copper (μM)	relative rfp mRNA levels
	1	2	3
0.01	1398.5	1284.6	1103.8
0.1	452.1	618.4	801.5
0.5	2.1	2.6	1.4
1	1.4	0.8	1.6
10	1.5	1.9	1.3
